# Supplementary material for: Lymphocyte activation gene 3 is increased and affects cytokine production in rheumatoid arthritis
Source: Arthritis Res Ther. 2023 Jun 7;25:97. doi: 10.1186/s13075-023-03073-z (PMC10246404; doi:10.1186/s13075-023-03073-z)
Supplement: Supplementary file 5 — Additional file 5: Fig. S5. Effects of rhLAG-3 and anti-LAG3-mAb on cytokine production in the presence of a Gal-3 inhibitor. Production of cytokines in recombinant human LAG-3 treated (A) and anti-LAG3-mAb (B) treated PBMC and SFMC cultures from RA patients (n = 11) with or without addition of Galectin-3 inhibitor. Level of significance is indicated by * < 0.05. Differences were analyzed using the Mann-Whitney test to compare two groups. [file 13075_2023_3073_MOESM5_ESM.zip]

Archive with 2 entries (2 files):
- Supplementary Figure S5A, JPEG.jpg
- Supplementary Figure S5B, JPEG.jpg
